# Supplementary material for: Benzoic Acid Metabolism and Lipopolysaccharide Synthesis of Intestinal Microbiome Affects the Health of Ruminants under Free-Range and Captive Mode
Source: Life (Basel). 2022 Jul 18;12(7):1071. doi: 10.3390/life12071071 (PMC9317595; doi:10.3390/life12071071)
Supplement: Supplementary file 1 [file life-12-01071-s001.zip]

Archive with 1 entries (1 files):
- life-1781662-supplementary.pptx
